# Supplementary material for: Single-Cell Sequencing Reveals the Novel Role of Ezh2 in NK Cell Maturation and Function
Source: Front Immunol. 2021 Oct 26;12:724276. doi: 10.3389/fimmu.2021.724276 (PMC8576367; doi:10.3389/fimmu.2021.724276)
Supplement: Supplementary file 6 [file Table_1.xlsx]

## Sheet: Table S1
Stage1	baseMean	WT.inClust.Stage 1	KO.inClust.Stage 1	foldChange	log2FoldChange	pval	padj
Tmsb4x	41.5667	44.6091	34.6459	0.776655	-0.364653	2.52e-16	3.63e-12
Stage2	baseMean	WT.inClust.Stage 2	KO.inClust.Stage 2	foldChange	log2FoldChange	pval	padj
Hspa1b	0.124575	0.253826	0.0209395	0.0824953	-3.59954	5.13e-10	8.72e-06
Dusp1	0.13509	0.238651	0.052053	0.218113	-2.19685	1.19e-13	2.02e-09
Jun	0.436401	0.767642	0.170808	0.22251	-2.16806	6.36e-26	1.08e-21
Fos	0.174046	0.299766	0.0732421	0.244331	-2.03309	1.06e-10	1.8e-06
S100a6	0.889695	1.20056	0.640439	0.53345	-0.906575	5.09e-10	8.65e-06
Hopx	0.398609	0.537004	0.287641	0.535641	-0.900661	2.28e-09	3.88e-05
Cpt1a	0.345621	0.454292	0.258487	0.568988	-0.813529	3.52e-08	0.000598203
Junb	1.93222	2.49748	1.47898	0.592187	-0.755875	8.31e-18	1.41e-13
Ier5	1.02578	1.27747	0.823961	0.644992	-0.632646	3.69e-10	6.27e-06
Jund	2.27893	2.56328	2.05093	0.800118	-0.321715	2.67e-06	0.0452604
Tmsb4x	36.2405	40.5702	32.7688	0.807706	-0.308098	2.37e-39	4.04e-35
Ubc	3.54054	3.93438	3.22476	0.819637	-0.286944	1.21e-08	0.000205832
Cd52	6.18146	6.86023	5.63721	0.821722	-0.283277	3.66e-11	6.22e-07
Tpt1	13.4922	14.6369	12.5744	0.859092	-0.219116	1.6e-12	2.71e-08
Klrb1c	5.14791	4.62075	5.57059	1.20556	0.269701	2.18e-09	3.7e-05
Klra4	5.7069	4.97002	6.29774	1.26715	0.341582	2.45e-06	0.0416155
Id2	7.03334	6.08393	7.79459	1.28118	0.357468	1.64e-10	2.79e-06
Serinc3	3.70657	3.20473	4.10895	1.28215	0.358567	2.71e-11	4.61e-07
Neat1	1.48724	1.27114	1.66052	1.30633	0.385516	1.98e-06	0.0335601
Samd3	1.08867	0.8979	1.24164	1.38282	0.467617	9.14e-08	0.00155258
Itgb1	2.68812	2.20291	3.07718	1.39687	0.4822	2.52e-15	4.28e-11
Nrarp	0.594819	0.436034	0.722135	1.65614	0.727827	5.02e-08	0.000853083
Sms	0.433118	0.302598	0.53777	1.77718	0.829586	1.02e-08	0.000173244
Baz2b	0.370575	0.245798	0.470623	1.91467	0.937099	1.01e-07	0.00170701
St5	0.151737	0.0822453	0.207457	2.52242	1.33481	2.19e-07	0.00372431
2610035D17Rik	0.114495	0.0477679	0.167997	3.51694	1.81432	5.14e-09	8.73e-05
Stage3	baseMean	WT.inClust.Stage 3	KO.inClust.Stage 3	foldChange	log2FoldChange	pval	padj
Hspa1b	0.161627	0.311258	0	0	#NAME?	7.87e-10	1.1e-05
Jun	0.444039	0.642309	0.229873	0.357886	-1.48243	9.5e-08	0.00132918
Tmsb4x	37.7434	42.0218	33.1221	0.788214	-0.34334	1.67e-20	2.34e-16
Klra9	3.06788	2.30143	3.89578	1.69277	0.759382	1.27e-06	0.0177757
Stage4	baseMean	WT.inClust.Stage 4	KO.inClust.Stage 4	foldChange	log2FoldChange	pval	padj
Jun	0.569701	0.840509	0.265702	0.31612	-1.66145	1.79e-11	2.71e-07
Hopx	0.329778	0.457352	0.186568	0.407931	-1.2936	3.14e-08	0.00047595
S100a6	1.31578	1.67218	0.915699	0.547607	-0.868788	2.55e-07	0.00385538
Jund	2.21501	2.53164	1.85957	0.73453	-0.445106	2.76e-06	0.0418565
Ubc	3.98549	4.5422	3.36056	0.739853	-0.43469	2.69e-10	4.08e-06
Tmsb4x	38.9905	42.7058	34.82	0.815346	-0.294516	2.2e-15	3.34e-11
Itgax	1.62695	1.32589	1.96491	1.48195	0.567499	2.98e-06	0.0451501
Stage5	baseMean	WT.inClust.Stage 5	KO.inClust.Stage 5	foldChange	log2FoldChange	pval	padj
Eps8l1	0.0571011	0.0172525	0.0894372	5.184	2.37407	2.91e-07	0.00483274
Ppan	0.104944	0.0570791	0.143786	2.51906	1.33288	1.42e-06	0.0236445
Camk2b	0.22247	0.13163	0.296184	2.25013	1.17001	1.93e-07	0.00320024
Larp4b	0.444558	0.323631	0.542687	1.67687	0.74577	1.21e-06	0.0200784
Neat1	2.02963	1.68284	2.31104	1.3733	0.457644	5.53e-10	9.19e-06
Klra9	3.80567	3.24261	4.26258	1.31455	0.394574	9.17e-07	0.0152292
Fgl2	1.82537	1.559	2.04153	1.30951	0.389026	7.89e-07	0.0131031
Itgb1	2.8215	2.42225	3.14548	1.29858	0.37693	3.67e-10	6.1e-06
Id2	8.49131	7.39296	9.38259	1.26912	0.343833	1.53e-11	2.54e-07
Zfp36l2	3.0126	2.6358	3.31837	1.25896	0.332232	1.26e-07	0.00209477
Ms4a4b	5.50678	4.95952	5.95086	1.19989	0.262898	2.54e-08	0.000422365
H2afz	4.57234	4.18321	4.88812	1.16851	0.224667	1.81e-06	0.0301129
Nkg7	10.2292	10.8746	9.70538	0.89248	-0.164108	2.11e-06	0.0350041
Tyrobp	8.5211	9.08751	8.06148	0.887094	-0.172841	1.44e-06	0.0238531
Ptma	6.09544	6.70588	5.60008	0.835099	-0.259981	4.7e-09	7.81e-05
Tpt1	9.72198	10.8301	8.8228	0.814659	-0.295732	8.65e-15	1.44e-10
Tmsb4x	37.6394	42.1022	34.0179	0.807984	-0.307601	6.4e-39	1.06e-34
Ifngr1	1.47281	1.71208	1.27864	0.746831	-0.421146	3.34e-07	0.00554299
Calr	1.32282	1.56358	1.12745	0.721072	-0.471784	2.66e-07	0.00442557
Jund	2.11635	2.51331	1.79424	0.713894	-0.486218	1.64e-11	2.73e-07
Krtcap2	0.643168	0.78802	0.525624	0.667019	-0.584201	6.35e-07	0.0105457
Junb	1.48069	1.84298	1.18671	0.643909	-0.635071	6.52e-11	1.08e-06
Dnajb1	0.347322	0.453582	0.261094	0.575627	-0.796794	9.68e-07	0.0160705
Ccl4	0.802259	1.0539	0.598056	0.567467	-0.817391	4.65e-07	0.00773198
Cpt1a	0.391658	0.518118	0.289038	0.557862	-0.84202	9.2e-08	0.00152943
Ccl3	1.04311	1.40115	0.75257	0.537109	-0.896714	4.67e-08	0.000777024
S100a6	1.13735	1.58112	0.777239	0.491574	-1.02452	6.59e-16	1.1e-11
Fos	0.097727	0.160246	0.0469945	0.293265	-1.76972	4.78e-07	0.00793284
Dusp1	0.109962	0.182545	0.0510615	0.279719	-1.83795	9.4e-08	0.00156277
Jun	0.375744	0.657217	0.147336	0.224182	-2.15726	2.1e-21	3.49e-17
Hspa1b	0.175881	0.368534	0.0195478	0.0530421	-4.23672	1.14e-15	1.89e-11
Hspa1a	0.0560882	0.124337	0.000706284	0.00568042	-7.45979	1.31e-07	0.00217559
Stage6	baseMean	WT.inClust.Stage 6	KO.inClust.Stage 6	foldChange	log2FoldChange	pval	padj
St5	0.245201	0.155664	0.342263	2.19873	1.13667	3.02e-06	0.0471484
Zbtb20	0.470111	0.305666	0.648377	2.12119	1.08488	1.47e-06	0.0230029
Vezf1	0.847571	0.682185	1.02686	1.50525	0.590002	2.62e-06	0.040892
Id2	9.39252	8.27838	10.6003	1.28048	0.356687	4.92e-10	7.69e-06
H2afz	4.56108	4.1247	5.03414	1.22049	0.287456	2.16e-07	0.0033817
Tpt1	9.17285	9.89789	8.38687	0.84734	-0.238988	1.63e-08	0.000254298
Ptma	6.0147	6.53689	5.44862	0.833519	-0.262713	5.88e-07	0.00918594
Ubc	3.85741	4.27023	3.40988	0.798524	-0.324593	2.16e-08	0.000338253
Tmsb4x	38.9906	43.3973	34.2135	0.788379	-0.343039	3.23e-33	5.06e-29
Ifngr1	1.50696	1.77007	1.22175	0.690226	-0.534859	5.37e-08	0.000840017
Junb	1.56171	1.88396	1.21238	0.64353	-0.635921	1.08e-09	1.69e-05
S100a6	1.4065	1.75504	1.02866	0.586119	-0.770734	1.83e-08	0.000286007
Ccl4	0.727216	0.954249	0.481101	0.504168	-0.988024	5.73e-08	0.000894724
Hopx	0.610727	0.801897	0.403489	0.503169	-0.990886	9.86e-10	1.54e-05
Dusp1	0.126796	0.204451	0.0426142	0.208432	-2.26235	1.07e-09	1.67e-05
Jun	0.426229	0.699799	0.129664	0.185287	-2.43217	5.2e-22	8.14e-18
Fos	0.124693	0.21095	0.0311853	0.147833	-2.75796	1.98e-10	3.1e-06
Hspa1b	0.219353	0.386406	0.0382586	0.0990116	-3.33626	4.9e-09	7.67e-05
