# Supplementary material for: Single-Cell Sequencing Reveals the Novel Role of Ezh2 in NK Cell Maturation and Function
Source: Front Immunol. 2021 Oct 26;12:724276. doi: 10.3389/fimmu.2021.724276 (PMC8576367; doi:10.3389/fimmu.2021.724276)
Supplement: Supplementary file 7 [file Table_2.xlsx]

## Sheet: Table S2
>Fos
GAGACCCCCTAAGATCCCAAATGTGAACACTCATAGGTGAAAGATGTATG
CCAAGACGGGGGTTGAAAGCCTGGGGCGTAGAGTTGACGACAGAGCGCCC
GCAGAGGGCCTTGGGGCGCGCTTCCCCCCCCTTCCAGTTCCGCCCAGTGA
CGTAGGAAGTCCATCCATTCACAGCGCTTCTATAAAGGCGCCAGCTGAGG
CGCCTACTACTCCAACCGCGACTGCAGCGAGCAACTGAGAAGACTGGATA
GAGCCGGCGGTTCCGCGAACGAGCAGTGACCGCGCTCCCACCCAGCTCTG
CTCTGCAGCTCCCACCAGTGTCTACCCCTGGACC
>Junb
CTCCGTGGTGCGCCTGCTTTCTCGGCGTCGCTTCCCTCAGTTCCCCGCTC
CCAGCAGGATCCTACGCTGGCCTGGCCACCCTCAAAGTCCCCAGTGCTCG
GCCCCAGCCCCAAGCTTTTATACTGAATTTGTCAGCTGCGGAAGTGCACT
CCGATTGGCCGACGCGGGAGCCAGGCCCCCGCGGCCCCCTCCTAGAGCGT
GGGGAAGGGGAGGAGGCGGCTCGCGTCACTGTCAGGAAGCGCGTGTCCTT
GTAAACAGCGGCCACGAGCCGGGTGGCTCTGCGCGGCTGCAGGGGGAGGG
GCTGTGGAGACAGAGACACACAAGCAAAGGGATGTTGAGGGGCCGAGGCA
>Jund1
CAAACCGCGTTCAGCCCCACCCCCATGACGTCAACCCACAATGCAGCGCG
TTGTTGTGCCATGTAGCGAGCGTCGCTCTTGGCAACAGCGGCCGCCACCA
GGCGAGGGCGTCCCGCTCCCGCCCCTTTATGCAAATCAACGACGTCACCT
CGCGCCAATGGCGAGCGGGGGCGGTGAGCTCATCGCGGGGGCCGAGGCTA
TAAGAGTGCGCGCGGGCGGCGCGGGGCAGAGCGGCCGGCATCGGAGCCGG
TCTGTACGGGCAGCGGACTGGGGGGCATACGGGGCCCCCCGGGGAGGCCG
CGGCCACTCCCCCCGCCCCGGGGCCGAGCGCGGCGGGGGAAGGTGGGGA
>Jund2
CGTGCCGAGCTTCGGCGACAGCCCTCCGCTGTCGCCCATCGACATGGACA
CGCAAGAACGCATCAAGGCGGAGCGCAAGAGGCTGCGCAACCGCATCGCC
GCCTCCAAATGCCGCAAGCGCAAGCTGGAGCGTATCTCGCGCCTGGAGGA
GAAAGTCAAGACCCTCAAAAGCCAGAACACCGAGCTGGCGTCCACCGCCA
GCCTGCTGCGCGAGCAGGTGGCGCAGCTCAAACAGAAAGTCCTCAGCCAC
GTCAACAGCGGCTGCCAGCTGCTGCCCCAGCACCAGGTCCCGGCGTACTG
AGCCCGAGCGCGGGGCGCATGCGCGGACTAGCTGCGGTGGGGGG
>Jun
AAGTCCGTCCGTCTGTCTGTCTGTCTGCCTGAGCGCTCTCCTGCCAGGCT
GTCTCTGCCACACTCAGTGCAACTCTGAGTCCTTATCCAGCCTGAGCTCA
ACACTTATCTGCTACCAGTCAATCCCTAAAAATAGCCCATGATGTCACCC
CGAGGCTTTCCCATTGGCTTGCGTCGTTCTCAGGGGGGCGGGCCCACCCG
TCGCCATGGAGACCTCACCCTAGAAGATTCTTCTCTGGGCCCGCGAAGGC
TCACGGGATGAGGTAATGCTCCGCTGCGCTCCTACAGTTGGGCCCTTCTT
TCTCCTCCTCCCCCCCCCCCCTCCCGCGCTCAGCTTCGGCTTGTGTTCCC
>Dusp1
GCTCGCTGCTCCTAATCTGGCTTCACCGCGCTTTCCTCCCGCCAGTCCTT
CACTGCGCGCTCGTCCGACGGAGCGCGGTTTTATGTAGCCTCTCGGGGGC
GGTCCCGGGCGCGGCACAGAAGCGGGGGGTGGGGTGGGGGTGGGGGAGAA
CGGTTTGTTTGTTTGAATGGCAGACACGTGACCGGGCGGTGACGTCACCC
GCCCTACCGAGCTTGGCGCCGCCAAAGCCAAAAGCAAAGACGTCATCGGC
CTAGGAGCCTCTCGGCTCTGAGCGCTGGCTCGCAGCCCGGCCCCCACCCT
CCTGTCCTCTGGGCTCGCAGGCAGGACGGCGCGCTGCCAGCCCGGGTG
>Hspa1a
AGTTCTGAATATGGGGGTTAAAGGCTAAAACTTAAGGGCTAAAACTTCTC
CCCGCCAAGTTTAGGAGACCCAGGGAGATGCCTGGGGGCGTGTCCGGTGA
CGTGATCCTCTCCAATCGCGTTACAATGGCAGTGCTGCCTCTGACCTCAT
GGACTAATTTAGG
>Hspa1b1
TACAAACAGACAAAATATACTTGTAACCTTTTATTTTGAATATTTAAGTC
ATAAAAGTTTTTTTCATTAGTTTGTAGTGATGCAAAGAAAAAAATGTACA
CAGGGTGGCAGTGTAGACATGTATGCAGGAAGGATACACCATCTTTAACC
TACTTAGATTAAATGCAAAGAACATACTGGTTATACCACAAAACCTTAAC
ATGGACAAGCAGATAAAGTTTTAAGTACAAAAGAGTAAAGTTATGTAGTA
CACAGTGCCAAGACGTTTGTTTAAGACACTTTGTCT
>Hspa1b2
TATATATATATATATATATATATGCATACAAAATTTAACAGTCAACGCAA
TTACCTTAAGAAAGACTGTAACTTTAAACTGAACCATGAAGAAGACTTTA
AATAACCTTGACAGTAATCGGTGCCCAAGCAGCTATCAAGTGCAAAGAGT
CTGTTTTCTAGACCACACCGGGAGAGCCAGCAGAGGCCTCTAATCCACCT
CCTCGATGGTGGGTCCTGAGCCAGAGGCTCCTTTCGGCGGCGCCT
