# Supplementary material for: Single-Cell Sequencing Reveals the Novel Role of Ezh2 in NK Cell Maturation and Function
Source: Front Immunol. 2021 Oct 26;12:724276. doi: 10.3389/fimmu.2021.724276 (PMC8576367; doi:10.3389/fimmu.2021.724276)
Supplement: Supplementary file 8 [file Table_3.xlsx]

## Sheet: Table S3
	moduleSize	Zsummary.pres
turquoise	400	32.1567
blue	400	27.4678
greenyellow	127	22.0291
brown	399	13.4849
green	291	13.2366
black	223	12.1196
pink	172	11.7889
purple	130	10.1679
yellow	329	9.90753
magenta	164	9.38428
red	228	9.28692
tan	109	8.62563
gold	100	7.05359
grey	400	3.20605
