# Supplementary material for: Single-Cell Sequencing Reveals the Novel Role of Ezh2 in NK Cell Maturation and Function
Source: Front Immunol. 2021 Oct 26;12:724276. doi: 10.3389/fimmu.2021.724276 (PMC8576367; doi:10.3389/fimmu.2021.724276)
Supplement: Supplementary file 9 [file Table_4.xlsx]

## Sheet: Table S4
Eef1a1
Tpt1
Ccr2
mt.Co1
Shisa5
Sell
Il2rb
Ms4a4b
H2.K1
B2m
mt.Co2
Ptma
H2.D1
mt.Atp6
Cfl1
Cd7
mt.Co3
Ctla2a
Itgax
Wdr89
mt.Nd4
Actg1
Ly6e
Cd47
Rack1
Ets1
H2.Q7
Klrk1
Lcp1
Junb
Eef2
Jund
Ccl4
S100a11
Ucp2
Cd52
Chd4
Pfn1
Gm11808
Crip1
Xcl1
Trbc1
Gimap6
Arhgap9
Gimap4
Tab2
Fau
Sh3bgrl3
Eif1
Gnas
Coro1a
Thy1
Srgn
Cd27
H2.Q6
Apobec3
Ddx5
Iqgap1
Npm1
Ighm
Ppia
Pdcd4
Gm10076
Sub1
Eef1b2
Arhgap45
Cxcr3
Skap1
Tmsb10
Pbxip1
Tagln2
Limd2
Set
Samd3
Atp5g3
Cd44
Hspa8
Wipf1
Sla
Rsrp1
Add1
Zfp36l1
Pglyrp1
Gm10073
Actr3
Evl
Ubald2
Ccr5
Pabpc1
Zfp512
Cotl1
Ncl
Nfkbia
Tpm4
Oaz1
Lck
Hnrnpf
Tcf7
Mbnl1
Atp5g2
Eef1d
Hsp90ab1
Hspa5
Cox8a
Bcl2
Fxyd5
Epsti1
Btf3
Sptbn1
mt.Nd5
Vasp
Rbm39
Eef1g
Clic1
Gimap5
Serpinb6b
Chd3
Foxp1
Ywhaz
Cd2
Sod1
Cnot6l
Cd82
Tapbpl
Atf4
Car2
Hnrnpa0
Grina
Klrb1f
Tapbp
Hnrnpa1
Emb
Psme1
Hsp90aa1
Ran
Gm11361
Gm2000
Trdc
Pcbp1
H2afy
Psmb8
Stat4
Olfm1
Sh2d1a
Ifng
Eif3e
Csnk1a1
Ddx3x
Mfsd6
Cox7a2l
Btg1
Serpina3g
Rbbp4
Eif5a
St3gal6
Snrpg
Rinl
Fos
Uqcrh
Vsir
Nsa2
Rras2
Gpr174
Ywhae
Arf6
Cox7c
Leprotl1
Cbfa2t3
Sun2
Stk4
Gas7
Grk6
Dennd4a
Mycbp2
Cd28
Cd53
Gpr132
Lsp1
Irf2bpl
Samhd1
Clec2i
Fam189b
Dnajc15
Igf2r
H2.T22
Ddx39b
Neurl3
Smap2
Slc25a5
Camk2g
Cox7b
Atp5g1
Aldoa
Cct2
Gm3550
Eif4ebp2
Gabarapl2
Lgals3bp
Tubb5
Zfp36
Rapgef6
Nap1l1
Prr13
Nfkb1
Ivns1abp
Pglyrp2
Dgka
Eif4g3
Lta4h
Saraf
Maz
Pycard
Nono
Smchd1
Itpkb
Pa2g4
Cd160
Rnf149
Ptpn22
Arl5c
Psenen
Smc1a
Cox6a1
Ssh2
Hmgn1
Midn
Tcp11l2
Clta
Sfpq
Capn1
Klhl6
Nt5c3
Gm26917
Map4k4
Mrpl24
Hip1r
Eif4b
Fermt3
Ppm1g
Nck1
Luc7l3
Arl2bp
Parvg
Spry2
Grk2
Arpc3
Tnfrsf18
Ccnl1
Eif2s2
Naca
Serbp1
Use1
Dyrk2
Nfkbid
Cdc37
Glul
Kit
Atp8b4
Cblb
Plekha2
Eif4a1
Irak1
Vars
Ldha
Bcl2l11
Sash3
Tmem173
Tap1
Sft2d2
Dtx3
Ubac2
Ptbp1
Lef1
Mospd3
Rcsd1
Hspe1
Skp1a
Atp5f1
Atp5e
Resf1
Eif3a
Limd1
Traf1
Picalm
Anxa11
Dbnl
Ube2h
Ly9
H2.Q4
Mppe1
Crlf3
Icam1
Psmb9
Lax1
Max
Eif3h
Srpk1
Pfdn5
Dnaja1
Huwe1
Fam102a
Ddit4
Dusp6
Foxo1
Birc6
Cxxc5
Cyb5a
Eif4e2
Nabp1
Scp2
Nop53
Gmfg
Paip2b
Tnfsf14
Atp5h
Sms
Ndufa13
4930523C07Rik
Acot7
Sptssa
Minos1
Caprin1
Rassf2
Gmip
Actn4
Bsg
Kbtbd11
Ndufa6
Gpr65
Ms4a6b
Mbp
Phb2
Slfn8
Scaf11
Uqcrq
Polr1d
Supt4a
Pdcd6
H2afv
Elovl6
Smarca2
Eif3b
Trim5
Smpdl3a
Snrpf
Itpr3
Gpr18
Pgam1
Plgrkt
Mta2
Nrros
S1pr1
Qdpr
Rabgap1l
Sfxn1
Ssrp1
Cct4
Nme1
Clint1
Dennd2d
Unc119b
Tmem243
Cd72
Snrpd3
Dtx1
Snrpe
Adipor2
Tomm20
Kifc3
Psma4
Glipr2
Tkt
Utrn
Glipr1
Rap1a
Eif3k
Nsun2
Atp5b
Nhp2
Sntb2
Yeats4
Sesn3
Cmtm7
Tex261
Ifi27
Tnfrsf9
Tox
Hspd1
Ndst1
Sec61b
Nrgn
Sem1
Cdca4
Rab8b
Sipa1
Bax
Ppm1b
Ifi208
Csnk1d
Arpc5l
Tgfbr2
Ddx3y
Ptms
Egr1
Comt
Pstpip1
Irf2bp2
Ywhah
Copa
Stim2
Fosl2
Ndufa4
Sh3kbp1
Mrpl23
Pgk1
Ppp4r3a
Eif4g1
Pecam1
Pim2
Mrpl18
Ipcef1
Rnf138
Aff3
Glrx5
Trim12a
Pla2g16
Eloa
Higd2a
Slc25a4
Akap13
Ak2
Tnfrsf26
Suclg1
Trp53
Psme2
Tcea1
Tuba1b
Zfand6
Emid1
Acadl
Esyt2
Cmah
Ptpn7
Ddx21
Psma2
Lcp2
Pdlim1
Slc26a11
Samd10
Gnpat
Cd55
Cisd2
Atp5c1
Ndufa7
Zfp706
Rere
Mif
Atxn10
Sp140
Ubash3a
Ddx24
Cobll1
Atp11b
Atm
Rnf220
Timm13
Trmt6
Cct3
Rilpl2
Uhrf2
Zfp638
Rsrc2
Hdac2
Pkp4
Psmb10
Rbm17
AI847159
Crtam
Psme3
Rcn1
Tmem131
Nol8
Eif3d
Zpr1
Cbx3
Usp25
Tjp2
Zc3h7b
Ddx54
Gapdh
Slc38a1
Ndufa1
Gab3
Mat2a
Sidt1
Srek1
Csk
Idh3a
Rnf43
Ndufa3
Ywhag
Rgs19
Tbc1d9b
Ints7
Usf2
Znrf1
Azin1
Clcn3
Eif3i
Mrpl51
Trip4
Etf1
Prpf4
Tcof1
Adss
Pcgf6
Cnp
Pgd
Prrc2a
Rad23b
Csnk1g1
Gpi1
Kpnb1
Anapc11
Odc1
Sec11c
Rftn1
Gm15013
Tars
St8sia4
Scarb2
Pou6f1
Vrk1
Mrpl52
Wdfy1
Ddx18
Ppp1r14b
Isyna1
Ppif
Isoc1
B230219D22Rik
Myc
Usp21
Nasp
G3bp1
Trim12c
Frmd4b
Prr5l
Socs7
Mfsd10
Plrg1
Fundc2
Gnl3l
Impdh1
Snd1
Eif3l
Wdr43
Myb
Syne2
Cmc1
Eif2s3x
Gimap7
Arhgef6
Eif3m
Gls
Usp16
Ubr2
Fcf1
Strap
Suclg2
Anxa5
Ech1
Irf7
Lyst
Rnf213
Atp5mpl
Psmd11
6030458C11Rik
Slc35a4
Spint2
Usp15
Zhx2
Tcf12
F2rl1
Il4ra
Chchd1
Nfatc2
Ssr4
Fgr
Itm2a
Shmt2
Sik3
Adgrl1
Carmil2
Gbe1
Arid5a
Ddx58
Sumo3
Sgta
Ltb
Bzw2
Kdm2b
Mrpl21
Tec
Zbp1
Cux1
Tnip1
Ptpn6
Heatr1
Sh2b3
Acyp1
Prpf19
Txn2
Vamp2
Ehd3
Esf1
Lpar6
Pnp
Rcbtb2
Gadd45g
Ftsj3
Abcg2
Tle3
Atg2a
Msi2
Lpp
Taf4
Dennd4c
Plscr1
Hint1
Tpm1
Pgls
Elovl5
Fam78a
Ppp1r16b
Srsf9
Tuba4a
Gyg
Nosip
Setd7
Zmynd11
Gpd1l
Llph
Polr2g
Rnf157
Kif1bp
Ksr1
Lrrc59
Ndufs1
Arhgap5
Mrps33
Pdrg1
Casp4
Ccdc59
Lpcat4
H2.M3
Nkapd1
Rusc1
Me2
Atg2b
Tceal9
Pkm
Commd6
Smim4
Cops7a
Fyttd1
Map4k2
Hsd17b12
Ndufa9
Psmd8
Tor3a
Prpsap1
AC102496.1
Abhd17a
Farsa
Grcc10
Hvcn1
Pabpc4
Tmem181a
Ppp6r1
Ilvbl
Irgm2
Ndufc2
Socs1
Thoc1
Ehd4
Mrpl15
Sec11a
Edf1
Tespa1
Itgad
Rasgrp1
Dock8
Preb
2810001G20Rik
Rcc2
Sgsh
Txnl4a
Rai1
Zfp451
Swi5
Dusp11
BC004004
Plxnc1
Bcap29
Mitd1
Ptger4
Gnpda1
Mapk6
Snhg6
Gon7
Arhgap4
Tcp1
Creb3
Gart
Parp8
Psmb6
Sec61g
Mtf1
Cd2ap
Pank2
Slc25a45
Cdk6
Eif2b4
Erh
Pml
Thap12
Noc2l
Ezh1
Socs3
Gata3
Skil
Cbx4
Ciao2a
Txlna
Map2k7
Ube2s
Ifnar1
Mrpl30
Slc39a1
Lpxn
Ufl1
Tpra1
Atf6
Fbl
Fchsd2
Mri1
Chd1l
Ddx42
Igtp
Mapk1ip1l
Mrpl41
Nfkbie
Parp9
Bcor
Zap70
9430038I01Rik
Etv3
Stk11ip
Rtraf
Rars
Cd2bp2
Ms4a4c
Prmt3
Psme2b
Gm6133
Ppp1r15a
Mpdu1
Ddx49
Extl3
Stap1
Ncoa7
CAAA01118383.1
Nfkbiz
Trmt10c
Glo1
Zfp322a
Tmem131l
Fam98c
1700037H04Rik
Bola2
Cyp4v3
Fut8
Mvp
Eif2s1
Larp4
Usp42
Zfp62
Zfp593
Galnt12
Mrps34
Bub3
Sdr39u1
Rbm18
Rel
Mob3a
Gm14029
Sh3bp2
Zrsr1
Jak3
Asmt
Frmd8
Otub1
Calcrl
Mmd
Relt
Nr4a3
Pycr2
Slco3a1
Kctd10
Kdm6b
Krtcap3
Grsf1
Rad23a
Arl14ep
Icosl
Ccdc125
Hspa9
Ddx43
Mrps30
Rbm38
Tmem251
Pdk1
Furin
Sf3b4
Wdr77
Zfp362
Dut
Pik3r4
Rtp4
Slc11a2
Yipf6
Aim2
Glod4
Ibtk
Cdk5rap3
Gpalpp1
Cdyl2
Adgrg5
Gtf2i
Psmg2
Zmiz2
Hadha
Nlrc5
Metap1
Plp2
Zcchc7
Dlat
Abhd8
Cd69
Faah
Tmem147
Ccnh
Fundc1
Lypla1
Smarcad1
Stat2
Dbr1
Irak2
Dnajc9
Aen
Hes1
Slc25a11
Bbx
Dph5
Pigyl
Them6
Babam2
Cd38
Neu1
Atn1
Atp5o
Napsa
Ylpm1
Mrpl46
Ptgr2
Snx19
Ncor2
Cox19
C2cd3
Ptprj
Ctdspl2
Ddx27
Impdh2
Tomm40
Insr
Zc3h12a
Thap4
Cgas
Rnh1
Zwint
Tnfaip8
Galnt11
Dhx40
Mier2
Gbp2
Ikbke
Psmd1
Thoc7
1810041H14Rik
Qser1
Smim20
Nr1h2
Cd3g
Haus6
Polr2d
Rell1
Pmf1
Tecpr1
Wiz
Tmem222
Arhgef7
Ift52
Nvl
Litaf
Noc4l
Tmem42
Uchl3
Tbrg4
Coq2
Hdac4
Mdn1
Smim10l1
Ndrg1
Mrpl35
Siva1
Ccdc43
Gm3839
Degs1
Fam120a
Pqlc3
Ipo5
Prr5
Ahi1
Pnpla7
Rnmt
Exosc1
Rras
Stk25
Zfp429
Phf11c
Eef2kmt
Nip7
Hdac3
Mapkap1
Bckdk
Lactb
Txndc11
Hltf
Khsrp
Gar1
Mcf2l
Rev3l
Vwa5a
Xrcc5
Ttc13
Pola2
Il6st
Smox
Mrpl20
Ndufaf4
Prpf31
Fbrs
Ifrd1
Stk39
Vma21
Iars
Erlec1
Gsto1
Rom1
Txndc16
Slc14a1
Ifi213
Ap3m1
Ino80c
Wdr75
Emsy
Pop5
Surf2
Nfkbib
